# Supplementary material for: In Vitro Dermal Safety Assessment of Silver Nanowires after Acute Exposure: Tissue vs. Cell Models
Source: Nanomaterials (Basel). 2018 Apr 11;8(4):232. doi: 10.3390/nano8040232 (PMC5923562; doi:10.3390/nano8040232)
Supplement: Supplementary file 1 [file nanomaterials-08-00232-s001.zip]

Archive with 4 entries (3 files):
- nanomaterials-281225-SI/
- nanomaterials-281225-SI/Movie_S1.avi
- nanomaterials-281225-SI/Movie_S2.avi
- nanomaterials-281225-SI/nanomaterials-281225-supplementary-final.pdf
